# Supplementary material for: The transcription factor ATF3 switches cell death from apoptosis to necroptosis in hepatic steatosis in male mice
Source: Nat Commun. 2023 Jan 23;14:167. doi: 10.1038/s41467-023-35804-w (PMC9871012; doi:10.1038/s41467-023-35804-w)
Supplement: Supplementary file 7 — Source Data [file 41467_2023_35804_MOESM7_ESM.xlsx]

## Sheet: Fig1a
Figure 1a

## Sheet: Fig1b
Figure 1b
	Time after hepatectomy (h)
ALT (IU/L)	0	12	24	36	48
NC	1.5057	481.869	181.279	66.5068	38.0601
	2.1098	295.101	111.117	42.2947	24.7563
	1.80774	491.581	142.563	68.9293	29.5932
	2.56291	186.12	108.699	54.3976	33.8263
	1.80774	460.02	207.906	87.1065	47.1351
HF2w	3.83705	640.954	323.876	118.355	56.8394
	3.98359	625.812	331.164	133.883	62.8431
	5.59862	399.519	193.865	81.5762	38.3492
	8.84602	605.664	357.946	122.071	62.8431
	6.18734	691.629	299.632	101.106	45.4849
HF16w	17.6866	683.6	326.607	121.681	83.4699
	13.5994	513.437	331.456	93.1686	82.2579
	9.66625	1093.22	742.011	252.546	118.039
	7.3983	856.502	559.594	131.395	74.9868
	6.34022	690.899	455.165	173.941	96.8066

## Sheet: Fig1c
Figure 1c

## Sheet: Fig1d
Figure 1d
	Solitary dead hepatocyte	Periforcal dead hepatocyte
NC	0.735294	0
	0	0
	0.735294	0
	0.735294	0
HF2w	1.47059	0
	2.20588	0
	2.94118	0
	1.47059	0
HF16w	6.61765	74.2647
	5.14706	45.5882
	10.2941	61.0294
	13.9706	0

## Sheet: Fig1e
Figure 1e
	％ in TUNEL(+) hepatocyte
	Cl-CASP3+	Cl-CASP3-
HF2w	100	0
	100	0
	83.3333	16.6667
	90	10
HF16w	57.1429	42.8571
	9.09091	90.9091
	20	80
	46.1538	53.8462

## Sheet: Fig1f
Figure 1f

## Sheet: Fig1g
Figure 1g
	Ripk3	Tnf	Gpx4	Slc7a11
NC	1.21516	0.499491	0.764079	2.56312
NC	1.1536	0.839103	1.16332	0
NC	0.853075	1.35161	0.80625	0.436749
NC	1.10215	1.29699	0.973091	1.55053
NC	0.676023	1.01281	1.29326	0.449594
HF2w	0.766818	0.905166	0.667609	0.371838
HF2w	0.693913	1.43875	0.506228	0
HF2w	0.919621	0.469875	0.54231	0
HF2w	0.915118	0.477401	0.994086	1.51649
HF2w	0.857176	1.96554	0.964466	1.29944
HF16w	2.45602	4.35738	1.37018	4.32754
HF16w	1.7241	4.12947	0.756598	16.8508
HF16w	3.2142	2.2734	1.61828	18.1401
HF16w	2.27871	5.79329	0.76572	1.67106
HF16w	1.78437	12.6858	1.4057	1.55525

## Sheet: Fig1h
Figure 1h
	MDA (nmol/mg Liver)
NC	0.568121
NC	0.605907
NC	0.548403
NC	0.487098
NC	0.442463
HF2w	0.753181
HF2w	0.783708
HF2w	0.698805
HF2w	0.811142
HF2w	0.787378
HF16w	0.859647
HF16w	0.762097
HF16w	0.833253
HF16w	0.797129
HF16w	0.712208

## Sheet: Fig2a
Figure 2a

## Sheet: Fig2b
Figure 2b
	Time after hepatectomy (h)
ALT (IU/L)	0	12	24	36	48
CTRL	9.51503	1085.89	890.632	425.271	272.695
	17.6866	683.6	326.607	121.681	83.4699
	13.5994	513.437	331.456	93.1686	82.2579
	9.66625	1093.22	742.011	252.546	118.039
	7.3983	856.502	559.594	131.395	74.9868
	6.34022	690.899	455.165	173.941	96.8066
R-KD	11.1787	467.302	227.276	111.364	73.7752
	16.9295	372.674	140.143	51.9766	35.0359
	13.9021	362.974	188.541	65.9012	44.7148
	7.70064	837.004	353.275	117.432	81.6519
	11.0274	537.728	241.806	99.2322	78.6221
	10.2712	598.481	253.916	98.6258	55.003

[truncated: 97 more sheets: Fig2c, Fig2d, Fig2e, Fig2f, Fig3a, Fig3b, Fig3c, Fig3d, Fig3e, Fig3f, Fig3g, Fig3h, Fig3i, Fig3j, Fig4a, Fig4b, Fig4c, Fig4d, Fig4e, Fig4f …]
